# Supplementary material for: 5,12-Dimethyl­pyrazino­[1,2-a:4,5-a′]dibenzimidazole-5,12-diium dichloride dihydrate
Source: Acta Crystallogr Sect E Struct Rep Online. 2012 Nov 24;68(Pt 12):o3398. doi: 10.1107/S1600536812046594 (PMC3588989; doi:10.1107/S1600536812046594)
Supplement: Supplementary file 2 [file e-68-o3398-Isup2.hkl]

# 
# h,k,l, Fc-squared, Fo-squared, sigma(Fo-squared) and status flag 
# 
data_I
_shelx_title ' xb4036_0m in P2(1)/c' 
_shelx_refln_list_code          4 
_shelx_F_calc_maximum      117.78 
_exptl_crystal_F_000       416.00 
_reflns_d_resolution_high  0.8377 
 
loop_ 
 _symmetry_equiv_pos_as_xyz 
 'x, y, z' 
 '-x, y+1/2, -z+1/2' 
 '-x, -y, -z' 
 'x, -y-1/2, z-1/2' 
 
_cell_length_a     8.1080 
_cell_length_b     9.0857 
_cell_length_c    12.9188 
_cell_angle_alpha  90.000 
_cell_angle_beta   94.426 
_cell_angle_gamma  90.000 
 
_shelx_F_squared_multiplier     1.000 
 
loop_ 
 _refln_index_h 
 _refln_index_k 
 _refln_index_l 
 _refln_F_squared_calc 
 _refln_F_squared_meas 
 _refln_F_squared_sigma 
 _refln_observed_status 
   1   0   0      409.84      491.68     12.47 o 
   2   0   0      421.40      482.98     12.60 o 
   3   0   0     1633.02     1845.53     46.12 o 
   4   0   0      569.55      510.13     14.16 o 
   5   0   0      566.57      561.96     15.85 o 
   6   0   0      158.69      171.08      6.37 o 
   7   0   0      240.07      240.06      8.57 o 
   8   0   0      179.80      202.65      8.18 o 
   9   0   0        1.06        2.47      1.43 o 
   1   1   0     1020.78      927.41     10.25 o 
   2   1   0        7.67        3.38      0.52 o 
   3   1   0      619.52      651.63     12.12 o 
   4   1   0      495.66      523.47     10.19 o 
   5   1   0        0.38        0.45      0.37 o 
   6   1   0       24.74       23.56      1.20 o 
   7   1   0       40.14       38.02      1.62 o 
   8   1   0       21.83       23.14      1.44 o 
   9   1   0        1.92        2.21      1.43 o 
   0   2   0      384.29      343.02      5.10 o 
   1   2   0      317.15      318.47      3.76 o 
   2   2   0      327.70      320.14      4.30 o 
   3   2   0      987.06      951.81     10.86 o 
   4   2   0     1227.91     1306.90     16.56 o 
   5   2   0       26.20       23.16      0.94 o 
   6   2   0        6.84        9.70      0.85 o 
   7   2   0        0.04        0.18      0.50 o 
   8   2   0        8.28        8.84      1.33 o 
   9   2   0        1.57        1.05      0.87 o 
   1   3   0      644.94      598.75      6.68 o 
   2   3   0       83.17       94.05      1.47 o 
   3   3   0      148.36      173.71      2.71 o 
   4   3   0       35.94       33.30      0.95 o 
   5   3   0       75.62       89.21      2.29 o 
   6   3   0      145.80      152.63      3.73 o 
   7   3   0        0.06        0.43      0.59 o 
   8   3   0        3.80        3.74      0.96 o 
   9   3   0        0.00        0.40      0.72 o 
   0   4   0      214.95      214.23     12.33 o 
   1   4   0      408.56      419.92      4.66 o 
   2   4   0       77.84       81.46      1.52 o 
   3   4   0      322.64      331.39      4.74 o 
   4   4   0        6.35        5.75      0.64 o 
   5   4   0      220.00      233.43      4.57 o 
   6   4   0        3.83        2.53      0.84 o 
   7   4   0       18.56       17.82      1.61 o 
   8   4   0       27.08       26.37      2.01 o 
   1   5   0       44.49       45.29      0.94 o 
   2   5   0       16.80       18.69      0.91 o 
   3   5   0       12.97       14.69      1.50 o 
   4   5   0        1.11        2.28      0.49 o 
   5   5   0       19.91       16.76      1.10 o 
   6   5   0       79.67       87.70      3.26 o 
   7   5   0        7.58        4.07      1.05 o 
   8   5   0        0.40        0.24      0.74 o 
   0   6   0      720.62      754.47     11.62 o 
   1   6   0        0.08        0.26      0.21 o 
   2   6   0      110.32      107.99      1.95 o 
   3   6   0       73.63       64.88      2.19 o 
   4   6   0       90.23       95.02      2.57 o 
   5   6   0        6.27        8.70      2.73 o 
   6   6   0       13.71       14.21      1.51 o 
   7   6   0       24.42       26.59      2.02 o 
   8   6   0        4.40        4.01      1.18 o 
   1   7   0       77.59       76.58      1.51 o 
   2   7   0        1.90        1.81      0.43 o 
   3   7   0      114.18      114.67      2.89 o 
   4   7   0       55.12       46.69      2.30 o 
   5   7   0       21.42       21.70      1.79 o 
   6   7   0        9.47        9.92      1.42 o 
   7   7   0        1.45        2.54      1.03 o 
   0   8   0       15.81       13.96      1.02 o 
   1   8   0       33.88       38.91      1.25 o 
   2   8   0       12.40       14.55      1.07 o 
   3   8   0       35.67       33.98      3.51 o 
   4   8   0      165.76      164.83      5.01 o 
   5   8   0        0.33        0.92      0.81 o 
   6   8   0        0.09        0.00      0.81 o 
   1   9   0        0.00       -0.10      0.45 o 
   2   9   0        2.40        1.72      0.81 o 
   3   9   0        0.00       -0.14      0.72 o 
   4   9   0        3.07        1.40      0.84 o 
   5   9   0        0.14       -0.29      0.81 o 
   0  10   0       45.88       61.64      2.84 o 
   1  10   0       20.32       20.45      1.44 o 
   2  10   0        0.89        1.01      0.81 o 
   3  10   0       18.79       18.35      1.83 o 
  -9   1   1       13.15       13.48      1.46 o 
  -8   1   1       63.73       65.47      2.80 o 
  -7   1   1       28.87       31.56      2.14 o 
  -6   1   1        9.02       10.92      1.88 o 
  -5   1   1      568.33      623.63     12.12 o 
  -4   1   1       99.53      101.36      2.71 o 
  -3   1   1        9.84        9.80      0.63 o 
  -2   1   1        0.03        1.66      0.39 o 
  -1   1   1       22.24       30.47      0.83 o 
   0   1   1     5432.12     4827.43     67.64 o 
   1   1   1      709.44      741.56      9.27 o 
   2   1   1       70.50       50.24      1.67 o 
   3   1   1       74.27       68.59      2.79 o 
   4   1   1     1700.05     1737.06     25.16 o 
   5   1   1        0.18        0.27      0.27 o 
   6   1   1        0.22        0.24      0.34 o 
   7   1   1       67.81       67.28      2.22 o 
   8   1   1        0.19        0.93      0.72 o 
   9   1   1        2.46        3.43      1.15 o 
  -9   2   1        6.01        2.52      0.94 o 
  -8   2   1        1.79        1.45      0.78 o 
  -7   2   1        9.80        7.42      1.23 o 
  -6   2   1       36.13       33.21      1.73 o 
  -5   2   1        3.07        2.20      0.70 o 
  -4   2   1      137.37      171.19      3.17 o 
  -3   2   1       59.67       53.94      2.27 o 
  -2   2   1     3073.71     3008.38     42.29 o 
  -1   2   1    11170.61    10540.86    147.33 o 
   0   2   1      107.06      100.48      1.37 o 
   1   2   1      397.51      402.00      4.67 o 
   2   2   1      595.97      591.75      7.71 o 
   3   2   1     2092.10     2123.14     23.45 o 
   4   2   1      624.77      590.43     22.87 o 
   5   2   1      351.56      344.31      7.58 o 
   6   2   1      138.16      138.98      3.26 o 
   7   2   1      183.91      193.44      4.29 o 
   8   2   1       21.92       26.60      1.56 o 
   9   2   1        7.76       10.91      2.21 o 
  -9   3   1        3.53        3.55      1.23 o 
  -8   3   1        2.34        1.56      0.83 o 
  -7   3   1       83.09       88.46      4.55 o 
  -6   3   1      275.27      294.58      6.70 o 
  -5   3   1        0.96        0.72      0.30 o 
  -4   3   1       61.75       42.33      2.89 o 
  -3   3   1      161.53      139.09      2.68 o 
  -2   3   1       51.68       40.68      4.35 o 
  -1   3   1     3469.41     3574.34     43.50 o 
   0   3   1      267.31      295.01      3.29 o 
   1   3   1      667.85      657.35      7.55 o 
   2   3   1      121.41      135.37      2.14 o 
   3   3   1        8.49        6.97      0.37 o 
   4   3   1        0.02        0.55      0.22 o 
   5   3   1       68.01       66.18      2.46 o 
   6   3   1       83.65       83.41      2.42 o 
   7   3   1       93.55      102.15      2.54 o 
   8   3   1       29.39       25.12      1.88 o 
   9   3   1        0.52        0.78      0.83 o 
  -8   4   1        3.65        2.44      0.90 o 
  -7   4   1        0.05        0.09      0.59 o 
  -6   4   1      151.28      154.06      4.45 o 
  -5   4   1       64.26       71.77      2.06 o 
  -4   4   1      320.62      306.78      5.30 o 
  -3   4   1       61.84       58.47      1.63 o 
  -2   4   1        4.29        1.76      0.41 o 
  -1   4   1      166.92      155.93      2.25 o 
   0   4   1      182.72      178.12      2.25 o 
   1   4   1     1694.13     1667.77     16.90 o 
   2   4   1      532.00      523.14      6.30 o 
   3   4   1      180.30      188.36      2.70 o 
   4   4   1      122.37      121.24      4.42 o 
   5   4   1       31.57       28.10      1.27 o 
   6   4   1        1.72        0.71      0.47 o 
   7   4   1       72.60       79.68      3.12 o 
   8   4   1        1.94        2.48      0.90 o 
  -8   5   1        0.78        0.71      0.74 o 
  -7   5   1       43.11       47.68      2.47 o 
  -6   5   1        3.46        3.12      0.83 o 
  -5   5   1      159.46      160.22      6.17 o 
  -4   5   1        1.65        1.79      0.44 o 
  -3   5   1      723.00      717.44      9.57 o 
  -2   5   1      485.56      500.70      6.89 o 
  -1   5   1       12.72       12.64      0.50 o 
   0   5   1        6.51        8.02      0.40 o 
   1   5   1      819.93      848.15      8.99 o 
   2   5   1      455.24      448.90      5.62 o 
   3   5   1      338.87      340.72      5.23 o 
   4   5   1        0.13        0.49      0.34 o 
   5   5   1        4.34        3.94      0.68 o 
   6   5   1        5.67        5.60      0.82 o 
   7   5   1        5.15        4.75      1.10 o 
   8   5   1       30.45       28.60      2.20 o 
  -8   6   1       27.48       30.83      2.29 o 
  -7   6   1        0.57        0.84      1.56 o 
  -6   6   1        0.45        1.21      0.72 o 
  -5   6   1      133.15      131.66      4.13 o 
  -4   6   1        2.67        1.84      0.71 o 
  -3   6   1        1.94        1.82      0.44 o 
  -2   6   1       70.26       71.11      1.66 o 
  -1   6   1        3.60        3.33      0.34 o 
   0   6   1       12.03       12.47      0.56 o 
   1   6   1       21.06       20.59      1.36 o 
   2   6   1        6.65        6.20      0.58 o 
   3   6   1       98.17      102.51      2.26 o 
   4   6   1      102.46      103.67      2.72 o 
   5   6   1       58.31       62.27      2.15 o 
   6   6   1        0.24        0.11      0.68 o 
   7   6   1       12.10        9.87      1.47 o 
  -7   7   1        0.16       -0.46      0.74 o 
  -6   7   1        1.08       -0.28      0.78 o 
  -5   7   1        8.72        6.08      1.10 o 
  -4   7   1       36.23       30.01      1.93 o 
  -3   7   1        0.03        0.26      0.55 o 
  -2   7   1       57.69       56.64      2.88 o 
  -1   7   1       32.72       30.80      1.57 o 
   0   7   1      131.05      130.92      2.12 o 
   1   7   1       16.87       15.86      1.22 o 
   2   7   1      158.38      152.19      3.02 o 
   3   7   1        2.26        2.38      0.52 o 
   4   7   1        2.50        1.00      0.55 o 
   5   7   1       26.10       30.71      2.66 o 
   6   7   1        0.00        0.52      0.74 o 
   7   7   1        3.21        2.01      1.03 o 
  -6   8   1        1.20        1.31      0.96 o 
  -5   8   1       23.65       17.09      1.70 o 
  -4   8   1       36.34       35.88      2.20 o 
  -3   8   1        5.05        4.67      0.96 o 
  -2   8   1       42.15       45.37      1.75 o 
  -1   8   1       23.50       22.77      1.27 o 
   0   8   1        9.16        8.76      0.67 o 
   1   8   1        3.21        3.08      0.57 o 
   2   8   1       43.85       47.67      1.59 o 
   3   8   1       51.31       51.62      1.73 o 
   4   8   1       16.84       19.86      1.70 o 
   5   8   1        1.28        0.99      0.78 o 
   6   8   1        0.02        0.71      0.92 o 
  -5   9   1       15.35       17.47      2.86 o 
  -4   9   1        1.65        1.57      0.90 o 
  -3   9   1        1.95        3.38      0.94 o 
  -2   9   1       79.58       88.43      5.85 o 
  -1   9   1       81.92       74.22      2.40 o 
   0   9   1       10.12        8.67      0.81 o 
   1   9   1       30.52       32.23      1.74 o 
   2   9   1       20.06       22.84      1.24 o 
   3   9   1        0.00        0.63      0.68 o 
   4   9   1       19.64       17.55      2.40 o 
   5   9   1        0.45        0.40      0.78 o 
  -3  10   1        1.01        0.57      1.30 o 
  -2  10   1        4.35        2.63      0.96 o 
  -1  10   1       19.68       20.09      3.05 o 
   0  10   1       30.58       36.51      1.56 o 
   1  10   1        0.36        0.54      0.64 o 
   2  10   1        0.00        0.68      0.84 o 
   3  10   1       32.30       39.43      3.64 o 
  -7   0   2      128.72      129.51      5.46 o 
  -6   0   2      145.59      162.38      5.98 o 
  -5   0   2      453.88      493.89     13.77 o 
  -4   0   2       67.77       73.27      2.99 o 
  -3   0   2      482.11      492.07     12.86 o 
  -2   0   2      780.96      774.09     19.36 o 
  -1   0   2     2633.55     2433.46     84.57 o 
   0   0   2     4202.14     4042.37     69.81 o 
   1   0   2      286.09      217.87      3.31 o 
   2   0   2     7171.93     6642.46    103.07 o 
   3   0   2     1455.61     1541.83     26.98 o 
   4   0   2      197.75      225.56      4.83 o 
   5   0   2        0.39        1.37      1.10 o 
   6   0   2      206.61      206.08      4.99 o 
   7   0   2       16.51       14.42      2.08 o 
   8   0   2        4.63        3.51      1.30 o 
   9   0   2        0.31        0.91      1.30 o 
  -8   1   2        3.36        1.95      1.04 o 
  -7   1   2      157.49      161.58      4.45 o 
  -6   1   2      227.96      223.28      4.32 o 
  -5   1   2      500.49      512.97      8.22 o 
  -4   1   2        9.18       10.94      0.84 o 
  -3   1   2      870.62      835.42     12.32 o 
  -2   1   2     7682.69     7517.04    105.92 o 
  -1   1   2      646.02      608.99     10.93 o 
   0   1   2      858.63     1005.14     14.42 o 
   1   1   2     1243.48     1259.32     15.57 o 
   2   1   2     2276.55     2343.18     23.36 o 
   3   1   2      460.76      425.47      6.69 o 
   4   1   2      198.72      191.80      3.63 o 
   5   1   2      106.14      107.14      2.56 o 
   6   1   2       84.16       82.27      2.29 o 
   7   1   2       28.34       24.42      1.59 o 
   8   1   2       32.97       36.20      2.29 o 
   9   1   2        9.97        6.11      3.44 o 
  -9   2   2        2.29        1.86      0.96 o 
  -8   2   2       12.90       11.12      1.28 o 
  -7   2   2       34.99       30.53      2.47 o 
  -6   2   2        1.65        1.56      0.45 o 
  -5   2   2        0.88        0.27      0.34 o 
  -4   2   2       32.51       33.52      1.06 o 
  -3   2   2      345.75      332.70      5.27 o 
  -2   2   2      501.85      546.97      8.15 o 
  -1   2   2    13871.88    12536.85    223.25 o 
   0   2   2      101.65      114.08      2.17 o 
   1   2   2        0.94        0.24      0.10 o 
   2   2   2        4.93        4.48      0.62 o 
   3   2   2        8.81        9.98      0.73 o 
   4   2   2       45.61       61.90      1.49 o 
   5   2   2       10.30        7.73      0.72 o 
   6   2   2      182.96      190.23      4.08 o 
   7   2   2       11.61        8.77      0.95 o 
   8   2   2        9.59        7.81      2.01 o 
   9   2   2        0.83       -0.33      1.23 o 
  -9   3   2       18.51       20.56      2.08 o 
  -8   3   2        2.87        1.54      1.49 o 
  -7   3   2       16.85       16.07      1.69 o 
  -6   3   2        0.60       -0.65      0.53 o 
  -5   3   2        1.50        1.28      0.35 o 
  -4   3   2      115.15      117.94      2.29 o 
  -3   3   2      301.89      311.66      4.42 o 
  -2   3   2       48.61       53.91      1.11 o 
  -1   3   2     1491.37     1521.70     18.85 o 
   0   3   2      125.89      118.61      1.72 o 
   1   3   2      523.23      450.36      5.34 o 
   2   3   2     1084.01     1163.38     14.81 o 
   3   3   2      760.48      845.97     11.12 o 
   4   3   2       89.62       80.71      1.85 o 
   5   3   2      308.23      319.29      7.38 o 
   6   3   2       85.55       96.50      2.67 o 
   7   3   2       10.47        6.75      0.91 o 
   8   3   2        2.17        1.89      0.75 o 
   9   3   2        0.92       -0.65      0.91 o 
  -8   4   2        1.15        1.34      0.84 o 
  -7   4   2        1.51        0.94      0.84 o 
  -6   4   2       13.03       13.25      2.40 o 
  -5   4   2      149.73      164.73      4.45 o 
  -4   4   2       20.86       22.32      0.83 o 
  -3   4   2        8.31        5.25      0.41 o 
  -2   4   2       18.33       19.89      0.77 o 
  -1   4   2      297.92      344.86      5.62 o 
   0   4   2      397.53      430.77      5.24 o 
   1   4   2        3.53        3.04      0.35 o 
   2   4   2        2.08        0.56      0.25 o 
   3   4   2        2.49        5.58      0.54 o 
   4   4   2        1.93        4.35      0.51 o 
   5   4   2       59.52       66.38      2.07 o 
   6   4   2       91.11       85.61      4.35 o 
   7   4   2       41.98       45.84      1.95 o 
   8   4   2        8.29        5.28      1.15 o 
  -8   5   2       19.41       19.05      1.83 o 
  -7   5   2       13.53       10.38      1.37 o 
  -6   5   2        1.31        1.17      0.65 o 
  -5   5   2      147.36      141.92      4.23 o 
  -4   5   2        2.92        2.77      0.51 o 
  -3   5   2      452.14      449.49      6.32 o 
  -2   5   2      485.17      512.68      8.20 o 
  -1   5   2        4.89        1.28      0.37 o 
   0   5   2      643.51      590.54     14.68 o 
   1   5   2      257.65      256.55      3.53 o 
   2   5   2      211.20      202.15      3.41 o 
   3   5   2       23.87       22.29      0.98 o 
   4   5   2        8.85        7.92      1.18 o 
   5   5   2      190.22      185.90      4.10 o 
   6   5   2       30.70       30.43      1.57 o 
   7   5   2       10.97       11.87      1.42 o 
   8   5   2       19.37       17.50      2.01 o 
  -8   6   2        8.33        6.34      1.33 o 
  -7   6   2        0.08       -0.19      0.71 o 
  -6   6   2        8.48        9.27      1.29 o 
  -5   6   2       85.47       76.44      2.98 o 
  -4   6   2        2.45        2.73      0.78 o 
  -3   6   2       30.62       31.09      1.82 o 
  -2   6   2       55.63       70.52      2.49 o 
  -1   6   2       13.76       14.75      0.76 o 
   0   6   2        9.59       10.02      0.58 o 
   1   6   2       90.76       97.40      1.83 o 
   2   6   2      178.89      179.94      3.28 o 
   3   6   2       18.24       15.81      0.90 o 
   4   6   2       31.77       35.19      1.71 o 
   5   6   2       20.04       15.79      1.17 o 
   6   6   2        0.76        0.23      0.59 o 
   7   6   2        0.60        0.89      0.87 o 
  -7   7   2       23.63       23.67      2.05 o 
  -6   7   2       36.82       34.13      2.25 o 
  -5   7   2        3.43        0.67      0.72 o 
  -4   7   2      116.47      123.42      4.04 o 
  -3   7   2      180.96      199.88      5.33 o 
  -2   7   2      262.58      272.42      5.33 o 
  -1   7   2       61.32       63.48      1.64 o 
   0   7   2      326.56      354.34      4.88 o 
   1   7   2      414.37      426.65      5.68 o 
   2   7   2       87.01       84.05      2.11 o 
   3   7   2        0.27       -0.15      0.35 o 
   4   7   2      119.67      124.49      2.87 o 
   5   7   2       22.57       22.08      1.42 o 
   6   7   2       64.06       67.04      3.12 o 
   7   7   2       16.72       19.63      1.93 o 
  -6   8   2        0.64        1.13      0.96 o 
  -5   8   2        9.06        9.17      1.43 o 
  -4   8   2       42.01       43.91      4.29 o 
  -3   8   2        1.89        0.29      0.68 o 
  -2   8   2       14.10       13.30      1.29 o 
  -1   8   2      111.23      112.64      2.50 o 
   0   8   2        0.00       -0.20      0.31 o 
   1   8   2        1.10        1.56      0.51 o 
   2   8   2        0.52       -0.02      0.40 o 
   3   8   2        3.52        3.52      1.05 o 
   4   8   2       12.52        9.44      0.92 o 
   5   8   2        4.76        3.69      1.10 o 
   6   8   2       24.86       26.95      2.16 o 
  -5   9   2        2.79        2.23      1.05 o 
  -4   9   2        0.10        0.39      0.74 o 
  -3   9   2        0.68        0.36      0.65 o 
  -2   9   2        0.23        0.75      0.78 o 
  -1   9   2        4.03        5.73      1.05 o 
   0   9   2       26.70       23.09      1.06 o 
   1   9   2        0.19        0.12      0.45 o 
   2   9   2      106.08      116.73      2.82 o 
   3   9   2       14.75       11.28      1.02 o 
   4   9   2        4.71        6.06      1.29 o 
   5   9   2        2.30        0.96      0.84 o 
  -3  10   2        7.55        5.90      1.24 o 
  -2  10   2        6.18        5.22      1.69 o 
  -1  10   2        5.21        6.53      1.24 o 
   0  10   2       13.85       12.73      2.08 o 
   1  10   2       19.75       19.68      2.21 o 
   2  10   2        9.33       11.24      1.05 o 
   3  10   2       11.04        9.70      1.26 o 
  -8   1   3       95.16       96.52      4.94 o 
  -7   1   3      161.64      100.93      4.55 o 
  -6   1   3        0.79        1.17      0.41 o 
  -5   1   3       40.22       48.89      1.83 o 
  -4   1   3      208.68      189.20      3.41 o 
  -3   1   3      103.58       85.39      1.70 o 
  -2   1   3        3.61        3.98      0.41 o 
  -1   1   3     3719.59     3839.68     54.02 o 
   0   1   3        5.13        6.17      0.27 o 
   1   1   3     1477.70     1548.57     17.05 o 
   2   1   3      276.99      266.38      3.33 o 
   3   1   3      221.31      273.83      3.15 o 
   4   1   3       11.15       15.57      0.82 o 
   5   1   3        0.76        0.44      0.32 o 
   6   1   3      154.28      160.00      4.48 o 
   7   1   3        0.56        0.91      1.04 o 
   8   1   3        0.14        0.73      0.72 o 
   9   1   3        0.59        1.68      0.96 o 
  -9   2   3       41.54       41.70      3.64 o 
  -8   2   3       39.03       43.39      3.12 o 
  -7   2   3        1.01        0.97      0.68 o 
  -6   2   3       65.34       67.10      2.48 o 
  -5   2   3       15.27       13.36      1.01 o 
  -4   2   3      175.88      196.32      3.51 o 
  -3   2   3      688.86      703.46     10.47 o 
  -2   2   3      633.78      626.71     11.57 o 
  -1   2   3    11105.93    10346.10    205.82 o 
   0   2   3      204.97      227.78      3.72 o 
   1   2   3       54.44       51.17      0.77 o 
   2   2   3     1291.26     1278.12     16.09 o 
   3   2   3        4.72        1.71      0.31 o 
   4   2   3      121.76      157.51      2.80 o 
   5   2   3        0.27        0.02      0.32 o 
   6   2   3       18.81       22.26      1.33 o 
   7   2   3      132.09      131.19      3.42 o 
   8   2   3        0.86        0.02      0.78 o 
   9   2   3        5.54        9.48      1.61 o 
  -9   3   3        0.13       -0.34      0.78 o 
  -8   3   3       30.26       31.22      2.01 o 
  -7   3   3        0.21       -0.19      0.53 o 
  -6   3   3      291.46      313.93      6.98 o 
  -5   3   3       23.14       22.41      2.08 o 
  -4   3   3     1298.48     1339.85     19.67 o 
  -3   3   3     1115.02     1148.30     16.79 o 
  -2   3   3       83.56       61.48      1.69 o 
  -1   3   3        0.70        0.84      0.39 o 
   0   3   3     3617.85     3020.54    155.33 o 
   1   3   3     1187.09     1171.53     14.64 o 
   2   3   3      804.73      759.29     10.00 o 
   3   3   3     1034.85      978.10     12.77 o 
   4   3   3      243.19      239.18      4.51 o 
   5   3   3      156.10      166.63      3.21 o 
   6   3   3       74.82       68.82      2.23 o 
   7   3   3      128.02      131.13      3.48 o 
   8   3   3       16.78       14.51      3.44 o 
  -8   4   3        6.87        5.19      1.12 o 
  -7   4   3        0.76        0.63      0.62 o 
  -6   4   3        0.82        2.68      0.74 o 
  -5   4   3      179.01      172.66      3.63 o 
  -4   4   3      199.88      193.64      4.48 o 
  -3   4   3       13.76       18.46      0.71 o 
  -2   4   3      374.53      378.65      5.28 o 
  -1   4   3      332.03      364.93      5.08 o 
   0   4   3       68.33       47.28      0.99 o 
   1   4   3       97.86       91.30      1.55 o 
   2   4   3       85.73       99.77      2.00 o 
   3   4   3      384.59      433.50      6.33 o 
   4   4   3       22.07       22.89      1.17 o 
   5   4   3        4.19        5.40      0.66 o 
   6   4   3        0.09        0.32      0.51 o 
   7   4   3        0.62        0.97      0.53 o 
   8   4   3        3.05        2.86      0.90 o 
  -8   5   3       13.61       11.47      1.55 o 
  -7   5   3        9.20       10.04      1.88 o 
  -6   5   3       16.12       13.45      1.88 o 
  -5   5   3       12.22       12.32      1.22 o 
  -4   5   3      176.83      175.36      3.66 o 
  -3   5   3       36.54       31.77      1.24 o 
  -2   5   3      208.01      210.53      3.38 o 
  -1   5   3     1042.90     1073.15     15.97 o 
   0   5   3      627.87      569.03      6.91 o 
   1   5   3        0.86        1.12      0.35 o 
   2   5   3       39.93       53.89      1.56 o 
   3   5   3      252.44      264.72      4.38 o 
   4   5   3      291.25      305.06      5.03 o 
   5   5   3      252.69      256.08      5.23 o 
   6   5   3       97.07       98.53      2.90 o 
   7   5   3        4.17        3.73      1.09 o 
   8   5   3        3.12        2.35      1.00 o 
  -7   6   3       10.97       10.37      3.51 o 
  -6   6   3        5.22        9.36      2.27 o 
  -5   6   3       92.07       89.95      3.26 o 
  -4   6   3       21.32       19.49      1.51 o 
  -3   6   3       43.90       43.56      2.22 o 
  -2   6   3        4.97        5.23      0.67 o 
  -1   6   3        0.95        1.09      0.48 o 
   0   6   3       59.80       59.90      1.34 o 
   1   6   3        5.98        7.64      0.65 o 
   2   6   3        5.46        6.14      0.67 o 
   3   6   3        2.65        1.89      0.48 o 
   4   6   3        1.36        0.60      0.41 o 
   5   6   3       12.18       11.28      0.97 o 
   6   6   3        0.01        0.20      0.56 o 
   7   6   3        3.89        1.53      0.97 o 
  -7   7   3        0.66       -0.40      0.77 o 
  -6   7   3        0.01       -0.52      0.65 o 
  -5   7   3        3.16        2.53      1.36 o 
  -4   7   3       33.08       31.50      1.97 o 
  -3   7   3       30.32       29.75      1.84 o 
  -2   7   3        7.89        5.95      0.74 o 
  -1   7   3       84.58       84.08      1.98 o 
   0   7   3        0.28        0.26      0.27 o 
   1   7   3        2.10        5.30      0.63 o 
   2   7   3        4.57        4.27      0.59 o 
   3   7   3        6.01        8.04      0.80 o 
   4   7   3       31.91       28.98      1.36 o 
   5   7   3       42.78       41.86      1.70 o 
   6   7   3        6.62        6.72      1.43 o 
  -6   8   3        4.13        3.61      1.18 o 
  -5   8   3        3.42        4.01      1.05 o 
  -4   8   3       24.12       27.40      1.97 o 
  -3   8   3        0.39       -0.02      0.62 o 
  -2   8   3       59.08       55.00      3.70 o 
  -1   8   3        0.65        0.51      0.55 o 
   0   8   3        7.13        7.46      0.64 o 
   1   8   3        0.11        0.73      0.47 o 
   2   8   3        5.44        5.32      0.82 o 
   3   8   3       26.88       27.34      1.35 o 
   4   8   3       28.71       25.08      1.37 o 
   5   8   3        4.46        4.50      0.93 o 
   6   8   3       15.83       17.22      1.88 o 
  -5   9   3        2.33        2.01      0.98 o 
  -4   9   3       23.02       21.45      1.88 o 
  -3   9   3       19.52       18.68      1.75 o 
  -2   9   3        8.20       10.74      1.33 o 
  -1   9   3        7.59        7.13      2.66 o 
   0   9   3       15.72       16.31      1.51 o 
   1   9   3       49.84       55.40      1.86 o 
   2   9   3        7.73        7.49      0.85 o 
   3   9   3       37.93       39.94      1.68 o 
   4   9   3       19.27       20.98      2.42 o 
  -3  10   3        2.40        1.17      0.97 o 
  -2  10   3        0.13       -0.82      0.72 o 
  -1  10   3        6.43        8.70      1.95 o 
   0  10   3       29.98       29.75      2.99 o 
   1  10   3        0.01       -0.35      0.65 o 
   2  10   3       22.60       20.18      1.69 o 
   3  10   3       38.96       38.58      1.79 o 
  -9   0   4        2.29        1.30      1.30 o 
  -8   0   4       11.65        7.66      1.95 o 
  -7   0   4       31.32       30.14      2.73 o 
  -6   0   4       28.51       31.59      1.59 o 
  -5   0   4      812.22      854.32     16.02 o 
  -4   0   4     1877.73     1829.60     44.04 o 
  -3   0   4     2581.06     2624.38     45.74 o 
  -2   0   4      530.50      527.36      9.72 o 
  -1   0   4      353.45      358.79      6.75 o 
   0   0   4     2019.95     2070.53     36.01 o 
   1   0   4     4649.86     4637.95     80.00 o 
   2   0   4     2194.04     2107.70     40.75 o 
   3   0   4     2697.11     2763.59     39.08 o 
   4   0   4      225.85      231.85      4.07 o 
   5   0   4        6.73        6.11      1.30 o 
   6   0   4      332.80      316.83     10.91 o 
   7   0   4       92.36       83.79      4.94 o 
   8   0   4        0.59        0.78      1.04 o 
   9   0   4        0.00       -0.26      1.04 o 
  -9   1   4       11.40       11.95      2.34 o 
  -8   1   4        3.58        5.85      1.69 o 
  -7   1   4        9.37        9.32      1.09 o 
  -6   1   4        0.08        0.10      0.43 o 
  -5   1   4       48.36       49.84      1.57 o 
  -4   1   4      246.96      261.31      4.40 o 
  -3   1   4      654.60      648.69      9.71 o 
  -2   1   4        7.06       10.93      0.59 o 
  -1   1   4     2384.63     2445.87     30.06 o 
   0   1   4     1834.79     1844.52     22.78 o 
   1   1   4     1785.06     1767.72     25.40 o 
   2   1   4       54.84       65.30      1.13 o 
   3   1   4       49.95       40.78      1.56 o 
   4   1   4      491.92      497.85      6.98 o 
   5   1   4       87.24       88.41      3.09 o 
   6   1   4        0.57        0.27      0.53 o 
   7   1   4       70.61       76.76      3.31 o 
   8   1   4       11.20       11.70      1.56 o 
   9   1   4        1.10       -0.45      0.83 o 
  -7   2   4       92.52       98.60      3.25 o 
  -6   2   4       26.20       27.84      1.56 o 
  -5   2   4      199.22      201.39      7.21 o 
  -4   2   4        0.48        0.02      0.32 o 
  -3   2   4       40.82       49.98      1.70 o 
  -2   2   4     1741.38     1696.31     29.99 o 
  -1   2   4     1430.50     1400.97     24.85 o 
   0   2   4     1164.23     1068.45     33.64 o 
   1   2   4      303.61      324.16      4.01 o 
   2   2   4      130.89      101.91      1.59 o 
   3   2   4       31.62       26.22      0.69 o 
   4   2   4      149.81      151.71      3.30 o 
   5   2   4        0.30        0.52      0.32 o 
   6   2   4      155.11      157.61      3.69 o 
   7   2   4       13.50       10.68      1.37 o 
   8   2   4        3.32        2.73      1.43 o 
  -9   3   4       12.46       14.55      2.47 o 
  -8   3   4        3.82        2.55      1.82 o 
  -7   3   4        6.22        5.78      0.92 o 
  -6   3   4        1.97        2.21      0.68 o 
  -5   3   4        2.05        1.97      0.59 o 
  -4   3   4       28.75       30.28      1.42 o 
  -3   3   4       97.14       65.94      2.11 o 
  -2   3   4       56.28       62.86      2.60 o 
  -1   3   4      164.08      164.07      2.90 o 
   0   3   4      372.02      405.45      8.04 o 
   1   3   4        1.53        2.67      0.21 o 
   2   3   4       36.18       27.49      0.92 o 
   3   3   4      519.91      535.44      7.50 o 
   4   3   4        8.52        8.20      0.64 o 
   5   3   4       24.77       23.59      1.10 o 
   6   3   4        0.19       -0.25      0.47 o 
   7   3   4        1.56        1.61      0.67 o 
   8   3   4        3.43        4.45      1.24 o 
  -8   4   4        2.31        3.84      2.08 o 
  -7   4   4        4.96        5.59      2.08 o 
  -6   4   4      113.88      105.14      2.86 o 
  -5   4   4      107.26      108.74      2.69 o 
  -4   4   4       29.38       32.92      1.54 o 
  -3   4   4        7.37       11.07      0.77 o 
  -2   4   4     2388.57     2512.15     31.04 o 
  -1   4   4        0.14        1.47      0.37 o 
   0   4   4        5.36        4.57      0.37 o 
   1   4   4       28.41       23.90      0.69 o 
   2   4   4        2.43        1.68      0.34 o 
   3   4   4       21.60       20.30      0.91 o 
   4   4   4       20.80       18.12      0.97 o 
   5   4   4       89.30       94.99      2.42 o 
   6   4   4      223.83      223.66      4.86 o 
   7   4   4       24.95       20.02      1.41 o 
   8   4   4        0.01        0.85      1.17 o 
  -8   5   4        1.17        0.19      0.91 o 
  -7   5   4        0.91        0.40      0.72 o 
  -6   5   4        6.90        5.76      1.10 o 
  -5   5   4        4.93        5.19      0.71 o 
  -4   5   4       30.35       34.06      1.59 o 
  -3   5   4       27.14       29.32      1.25 o 
  -2   5   4      166.20      204.53      4.00 o 
  -1   5   4      474.68      457.82      6.40 o 
   0   5   4      113.01      112.11      2.81 o 
   1   5   4       27.98       35.49      0.94 o 
   2   5   4      176.86      168.04      3.08 o 
   3   5   4      173.12      176.58      3.31 o 
   4   5   4       12.68       13.02      0.94 o 
   5   5   4        2.08        0.94      0.45 o 
   6   5   4       12.60       16.67      1.58 o 
   7   5   4       12.67        9.40      1.15 o 
  -7   6   4       13.26       12.29      2.92 o 
  -6   6   4       87.90       88.51      3.44 o 
  -5   6   4      196.66      188.35      7.73 o 
  -4   6   4        5.82        6.84      0.78 o 
  -3   6   4        0.82        0.67      0.44 o 
  -2   6   4       19.54       17.58      1.05 o 
  -1   6   4      188.57      205.75      4.07 o 
   0   6   4       96.93      103.09      2.09 o 
   1   6   4      102.29      102.78      2.25 o 
   2   6   4      190.26      192.65      3.54 o 
   3   6   4      107.12      108.59      3.81 o 
   4   6   4        0.39        0.10      0.39 o 
   5   6   4       49.36       40.93      1.59 o 
   6   6   4        1.93        1.79      0.70 o 
   7   6   4        4.02        2.25      1.17 o 
  -7   7   4        0.29        0.81      0.90 o 
  -6   7   4        0.34        0.52      1.04 o 
  -5   7   4        5.06        2.99      1.10 o 
  -4   7   4       15.71       12.01      1.42 o 
  -3   7   4        0.07        0.03      0.47 o 
  -2   7   4        0.60        0.60      0.50 o 
  -1   7   4        8.58        8.70      0.84 o 
   0   7   4       15.37       17.24      0.87 o 
   1   7   4       54.41       52.09      1.60 o 
   2   7   4        7.32        7.46      0.75 o 
   3   7   4       58.06       58.44      1.85 o 
   4   7   4      108.02      109.65      2.74 o 
   5   7   4        0.55       -0.18      0.46 o 
   6   7   4        0.25        0.55      0.67 o 
  -6   8   4        6.15        7.27      1.42 o 
  -5   8   4        1.29       -0.25      0.77 o 
  -4   8   4        1.83        3.27      1.00 o 
  -3   8   4       27.09       29.43      1.97 o 
  -2   8   4       48.22       52.77      1.97 o 
  -1   8   4      148.54      156.28      3.69 o 
   0   8   4       23.03       27.00      1.79 o 
   1   8   4       18.27       16.50      1.03 o 
   2   8   4       67.24       77.42      2.17 o 
   3   8   4        2.04        1.72      0.59 o 
   4   8   4       30.56       29.03      1.47 o 
   5   8   4        5.64        6.05      0.92 o 
  -4   9   4        0.00       -0.46      0.74 o 
  -3   9   4       25.51       24.39      3.31 o 
  -2   9   4        0.24        0.32      0.72 o 
  -1   9   4       26.72       28.57      1.97 o 
   0   9   4       68.00       76.21      3.21 o 
   1   9   4        0.45       -0.62      0.57 o 
   2   9   4       17.37       12.59      1.05 o 
   3   9   4       10.74        8.04      0.95 o 
   4   9   4        8.00        5.57      0.91 o 
  -2  10   4        6.60        7.76      1.37 o 
  -1  10   4        0.38       -0.26      0.91 o 
   0  10   4        0.06       -0.02      0.77 o 
   1  10   4        0.16        0.31      0.64 o 
   2  10   4        5.36        4.73      1.18 o 
  -9   1   5        2.84        0.78      1.10 o 
  -8   1   5       88.35       91.78      6.50 o 
  -7   1   5        2.35        2.08      1.17 o 
  -6   1   5        0.60        0.45      0.44 o 
  -5   1   5       50.57       58.38      2.38 o 
  -4   1   5       19.50       28.83      1.47 o 
  -3   1   5       73.88       70.94      1.34 o 
  -2   1   5       18.39       20.82      1.01 o 
  -1   1   5      481.10      480.28      6.38 o 
   0   1   5      222.09      234.76      3.39 o 
   1   1   5       75.90       79.64      1.56 o 
   2   1   5        0.07        1.25      0.36 o 
   3   1   5      527.80      608.49      7.29 o 
   4   1   5      185.96      194.56      2.87 o 
   5   1   5      257.91      262.62      4.30 o 
   6   1   5      107.63      104.72      3.77 o 
   7   1   5        3.65        1.69      1.17 o 
   8   1   5        0.49        0.88      0.78 o 
  -9   2   5        2.52        2.08      1.56 o 
  -8   2   5        0.17       -1.56      1.04 o 
  -7   2   5        0.99        0.04      0.59 o 
  -6   2   5      285.52      284.53      6.51 o 
  -5   2   5      107.65      114.31      3.38 o 
  -4   2   5      145.70      144.25      3.67 o 
  -3   2   5      227.72      230.70      5.09 o 
  -2   2   5      151.71      174.04      5.17 o 
  -1   2   5      280.74      218.61      3.21 o 
   0   2   5      845.84      810.35     12.07 o 
   1   2   5      784.61      708.25      9.28 o 
   2   2   5     1459.37     1549.99     17.40 o 
   3   2   5      151.32      163.84      2.46 o 
   4   2   5      385.13      347.80      5.29 o 
   5   2   5      485.86      478.65      8.10 o 
   6   2   5       28.39       33.02      5.13 o 
   7   2   5        0.86        0.35      0.68 o 
   8   2   5        1.48        0.95      0.90 o 
  -7   3   5       46.86       46.57      2.16 o 
  -6   3   5      118.98      114.77      3.49 o 
  -5   3   5       28.92       29.33      1.55 o 
  -4   3   5      152.63      150.82      3.86 o 
  -3   3   5      654.70      694.52     13.23 o 
  -2   3   5     2265.92     2532.03     44.55 o 
  -1   3   5       11.65       14.54      0.63 o 
   0   3   5       72.55       83.78      1.89 o 
   1   3   5      335.23      375.16      5.47 o 
   2   3   5       11.29        9.57      0.45 o 
   3   3   5       23.19       20.66      0.92 o 
   4   3   5        2.68        2.91      0.47 o 
   5   3   5       47.80       43.17      1.48 o 
   6   3   5       78.64       76.53      4.14 o 
   7   3   5        8.82        3.99      1.15 o 
   8   3   5        0.36        0.41      0.87 o 
  -8   4   5        7.72        6.35      1.22 o 
  -7   4   5       26.52       24.05      1.74 o 
  -6   4   5      237.68      241.93      5.92 o 
  -5   4   5        6.27        7.46      0.92 o 
  -4   4   5       23.57       25.89      3.96 o 
  -3   4   5      442.66      448.97      9.19 o 
  -2   4   5     3006.97     3024.66     53.23 o 
  -1   4   5        0.51        1.47      0.28 o 
   0   4   5      225.75      212.18      4.91 o 
   1   4   5     1336.03     1384.12     14.23 o 
   2   4   5      229.12      212.15      3.60 o 
   3   4   5      148.68      145.84      3.08 o 
   4   4   5       12.81        9.69      0.79 o 
   5   4   5       81.77       81.61      2.18 o 
   6   4   5       44.78       44.98      1.68 o 
   7   4   5       13.76       15.63      1.33 o 
   8   4   5        3.55        2.60      1.10 o 
  -8   5   5        4.21        4.85      1.17 o 
  -7   5   5        1.11        0.99      0.78 o 
  -6   5   5        7.34        4.83      1.00 o 
  -5   5   5       21.32       17.11      1.12 o 
  -4   5   5       42.70       48.83      1.75 o 
  -3   5   5      122.44      124.23      2.90 o 
  -2   5   5      539.46      565.58      9.17 o 
  -1   5   5       10.08       11.11      1.12 o 
   0   5   5        6.58        5.77      0.47 o 
   1   5   5        0.36        0.16      0.29 o 
   2   5   5      314.60      326.70      5.16 o 
   3   5   5       70.77       75.58      1.95 o 
   4   5   5      116.28      124.32      2.79 o 
   5   5   5      118.69      113.25      3.80 o 
   6   5   5        0.27        0.90      0.53 o 
   7   5   5        0.35        1.50      0.72 o 
  -7   6   5       13.81       15.51      1.70 o 
  -6   6   5       12.19       13.40      1.51 o 
  -5   6   5        0.26        0.71      0.64 o 
  -4   6   5       15.28       14.59      1.09 o 
  -3   6   5       28.70       26.11      1.37 o 
  -2   6   5       96.67      109.65      2.77 o 
  -1   6   5       35.67       37.51      1.47 o 
   0   6   5       22.15       17.89      0.81 o 
   1   6   5        5.99        5.26      0.62 o 
   2   6   5      135.42      136.39      2.85 o 
   3   6   5       13.06       14.50      1.26 o 
   4   6   5        0.01       -0.18      0.39 o 
   5   6   5        6.76        7.40      1.03 o 
   6   6   5        3.58        3.73      0.73 o 
   7   6   5        0.24       -0.17      0.64 o 
  -6   7   5        5.69        7.34      1.33 o 
  -5   7   5        0.27       -0.13      0.65 o 
  -4   7   5        0.80        3.90      1.56 o 
  -3   7   5       30.85       30.09      1.52 o 
  -2   7   5       80.11       80.33      3.17 o 
  -1   7   5       83.76       81.57      2.37 o 
   0   7   5        6.04        3.88      0.97 o 
   1   7   5       96.97       92.12      2.26 o 
   2   7   5        5.29        4.49      0.67 o 
   3   7   5       11.16        9.54      1.18 o 
   4   7   5       16.09       16.78      1.15 o 
   5   7   5       29.13       31.64      1.93 o 
   6   7   5        2.51        2.18      0.75 o 
  -5   8   5        2.62        2.73      1.00 o 
  -4   8   5        1.44        0.86      0.78 o 
  -3   8   5       22.94       19.43      1.74 o 
  -2   8   5       31.93       31.96      1.62 o 
  -1   8   5      108.24      104.99      3.67 o 
   0   8   5       29.75       26.69      4.74 o 
   1   8   5        0.90        0.61      0.59 o 
   2   8   5       35.57       39.88      2.64 o 
   3   8   5        1.45        2.00      0.66 o 
   4   8   5       25.36       24.41      1.43 o 
   5   8   5        3.21        2.26      0.72 o 
  -4   9   5        4.70        4.09      1.12 o 
  -3   9   5        8.72        9.68      1.42 o 
  -2   9   5        0.00        0.20      0.72 o 
  -1   9   5        0.45        1.82      0.92 o 
   0   9   5        0.04       -0.19      0.78 o 
   1   9   5       22.10       21.92      1.88 o 
   2   9   5        1.00        1.43      0.72 o 
   3   9   5        0.43        0.03      0.55 o 
   4   9   5        0.18       -0.47      0.56 o 
  -2  10   5       27.91       27.54      3.12 o 
  -1  10   5        0.39        2.08      1.30 o 
   0  10   5        1.56        2.23      1.05 o 
   1  10   5       36.68       38.97      5.46 o 
  -9   0   6        1.14        0.00      1.43 o 
  -8   0   6       53.32       63.39      4.29 o 
  -7   0   6        2.57        2.60      1.30 o 
  -6   0   6       96.85      107.95      5.20 o 
  -5   0   6        3.17        1.95      0.91 o 
  -4   0   6      126.13      142.20      4.94 o 
  -3   0   6      724.12      740.68     13.71 o 
  -2   0   6      119.40      116.89      2.81 o 
  -1   0   6     1240.16     1248.59     22.27 o 
   0   0   6        2.90        4.66      2.27 o 
   1   0   6      146.68      138.76      6.82 o 
   2   0   6      516.03      485.16     14.42 o 
   3   0   6      432.50      368.66      7.65 o 
   4   0   6       97.88      106.39      4.81 o 
   5   0   6      695.73      743.04     21.43 o 
   6   0   6      129.55      133.41      6.37 o 
   7   0   6       41.16       53.65      4.03 o 
   8   0   6       36.78       35.20      3.64 o 
  -9   1   6       35.35       36.56      2.52 o 
  -8   1   6        9.10       10.72      3.51 o 
  -7   1   6      106.85      107.26      3.85 o 
  -6   1   6        8.85        7.99      1.15 o 
  -5   1   6      273.66      270.63      6.08 o 
  -4   1   6      192.03      200.42      3.90 o 
  -3   1   6      138.04      131.77      2.22 o 
  -2   1   6      428.05      412.24      5.67 o 
  -1   1   6     1059.14     1056.15     13.44 o 
   0   1   6      559.85      556.79      7.44 o 
   1   1   6      618.68      605.32      8.08 o 
   2   1   6      101.92      129.16      2.77 o 
   3   1   6       14.16       17.37      0.69 o 
   4   1   6      190.09      182.53      3.21 o 
   5   1   6        2.29        1.44      0.51 o 
   6   1   6       11.04        6.28      2.27 o 
   7   1   6        0.72        1.06      0.91 o 
   8   1   6        8.52        9.61      1.56 o 
  -9   2   6        3.13        2.47      1.69 o 
  -8   2   6        0.04       -0.19      0.83 o 
  -7   2   6       61.21       57.31      4.68 o 
  -6   2   6        3.66        2.05      0.57 o 
  -5   2   6       91.83       89.31      2.38 o 
  -4   2   6      341.15      344.47      6.04 o 
  -3   2   6       39.25       34.43      1.72 o 
  -2   2   6       27.09       34.86      1.70 o 
  -1   2   6      219.54      214.31      3.27 o 
   0   2   6      542.97      549.30      7.39 o 
   1   2   6      712.39      697.44     10.77 o 
   2   2   6      213.86      184.37      3.01 o 
   3   2   6       45.62       51.47      1.42 o 
   4   2   6        6.21        4.54      0.54 o 
   5   2   6        0.24        0.29      0.38 o 
   6   2   6      126.62      131.63      3.54 o 
   7   2   6        1.20       -0.43      0.59 o 
   8   2   6        2.49        2.28      1.00 o 
  -7   3   6        9.05        5.48      1.04 o 
  -6   3   6        3.29        4.22      1.04 o 
  -5   3   6       15.54       11.30      1.05 o 
  -4   3   6        0.50        0.71      0.50 o 
  -3   3   6       81.53       79.51      2.57 o 
  -2   3   6        0.05        0.26      0.32 o 
  -1   3   6        0.04        0.44      0.21 o 
   0   3   6      203.90      194.02      3.09 o 
   1   3   6       12.88        8.92      0.53 o 
   2   3   6      843.03      870.34     11.57 o 
   3   3   6       12.95       13.21      0.77 o 
   4   3   6       16.95       15.24      0.91 o 
   5   3   6       40.96       42.78      1.51 o 
   6   3   6        0.65       -0.03      0.70 o 
   7   3   6        5.18        5.55      1.30 o 
   8   3   6        0.43        0.50      1.49 o 
  -8   4   6        9.15        7.01      1.95 o 
  -7   4   6       32.52       28.86      2.40 o 
  -6   4   6       18.37       17.55      1.88 o 
  -5   4   6       10.80       10.13      1.88 o 
  -4   4   6       26.18       26.50      1.56 o 
  -3   4   6       23.48       27.84      1.51 o 
  -2   4   6      222.56      231.12      5.42 o 
  -1   4   6        9.00        6.87      0.65 o 
   0   4   6      163.83      152.23      3.99 o 
   1   4   6       12.81       16.77      0.92 o 
   2   4   6      179.57      185.72      3.34 o 
   3   4   6        0.03       -0.18      0.30 o 
   4   4   6        0.12        0.06      0.37 o 
   5   4   6       46.07       43.01      1.82 o 
   6   4   6        0.01       -0.63      0.42 o 
   7   4   6        2.53        2.32      1.05 o 
  -7   5   6       53.34       58.50      2.79 o 
  -6   5   6        1.41        0.66      0.59 o 
  -5   5   6       29.84       31.51      1.55 o 
  -4   5   6      293.31      292.26      5.60 o 
  -3   5   6        0.64        0.58      0.44 o 
  -2   5   6       62.01       68.82      2.02 o 
  -1   5   6      187.09      180.74      3.66 o 
   0   5   6       36.06       31.96      2.34 o 
   1   5   6       38.94       38.00      1.70 o 
   2   5   6       85.55       89.25      2.12 o 
   3   5   6        3.94        4.41      0.54 o 
   4   5   6       51.29       49.23      1.67 o 
   5   5   6        4.65        5.64      0.82 o 
   6   5   6        5.53        4.58      0.83 o 
   7   5   6        0.75        0.47      0.71 o 
  -7   6   6        1.24        1.45      0.94 o 
  -6   6   6        3.25        0.93      0.78 o 
  -5   6   6        1.03        1.41      0.61 o 
  -4   6   6       51.39       48.93      1.92 o 
  -3   6   6      702.21      711.73     11.57 o 
  -2   6   6       96.50       94.28      2.57 o 
  -1   6   6       96.61      111.01      3.44 o 
   0   6   6       26.48       22.70      2.92 o 
   1   6   6      148.46      157.66      3.56 o 
   2   6   6        1.82        1.55      0.49 o 
   3   6   6       12.87       13.73      0.97 o 
   4   6   6      130.58      131.68      3.05 o 
   5   6   6      226.72      229.72      4.53 o 
   6   6   6        0.79        0.42      0.60 o 
  -6   7   6        2.79        4.16      1.19 o 
  -5   7   6       35.97       38.32      2.34 o 
  -4   7   6       16.50       21.15      2.06 o 
  -3   7   6      194.97      219.23      5.71 o 
  -2   7   6        2.66        1.13      0.61 o 
  -1   7   6        0.52        0.48      0.52 o 
   0   7   6      109.13      112.48      3.77 o 
   1   7   6       19.70       15.37      1.75 o 
   2   7   6       25.70       30.67      1.35 o 
   3   7   6      100.94      108.22      5.55 o 
   4   7   6       53.06       55.21      1.96 o 
   5   7   6        1.45        0.98      0.66 o 
   6   7   6        0.13        0.04      0.61 o 
  -5   8   6       15.59       14.47      1.75 o 
  -4   8   6        7.16       10.40      2.60 o 
  -3   8   6        2.42        2.78      0.82 o 
  -2   8   6        1.50        1.08      0.63 o 
  -1   8   6       10.43       12.54      1.75 o 
   0   8   6       25.59       28.03      3.25 o 
   1   8   6      117.18      101.85      3.76 o 
   2   8   6       12.90       15.42      1.29 o 
   3   8   6        5.60        4.48      0.74 o 
   4   8   6        0.35        0.81      0.64 o 
   5   8   6        0.02        0.43      0.62 o 
  -4   9   6        1.49        2.11      1.03 o 
  -3   9   6        0.12       -0.36      0.74 o 
  -2   9   6        0.02        0.50      0.72 o 
  -1   9   6       32.38       31.86      3.64 o 
   0   9   6        4.86        5.66      3.51 o 
   1   9   6        1.90        0.21      2.14 o 
   2   9   6        2.02        2.25      0.78 o 
   3   9   6       17.32       17.33      2.03 o 
  -8   1   7       25.07       22.68      2.02 o 
  -7   1   7       24.23       21.52      1.83 o 
  -6   1   7       21.92       23.71      2.99 o 
  -5   1   7      205.29      214.81      6.82 o 
  -4   1   7      235.13      243.76      5.47 o 
  -3   1   7        3.75        7.68      0.65 o 
  -2   1   7      844.88      851.55     11.07 o 
  -1   1   7      448.96      458.60      6.33 o 
   0   1   7      778.20      824.94     10.80 o 
   1   1   7       90.51      106.75      2.24 o 
   2   1   7      373.05      368.63      5.38 o 
   3   1   7      322.57      323.76      5.89 o 
   4   1   7       52.50       46.81      1.74 o 
   5   1   7        1.29        2.33      0.61 o 
   6   1   7       55.20       46.95      2.62 o 
   7   1   7       11.69        7.34      1.33 o 
   8   1   7        0.09        0.19      0.83 o 
  -8   2   7        0.09       -0.08      0.87 o 
  -7   2   7       45.87       44.55      2.43 o 
  -6   2   7      117.46      125.76      4.12 o 
  -5   2   7       93.11       95.37      2.55 o 
  -4   2   7       34.39       38.42      3.88 o 
  -3   2   7        4.00        3.72      0.51 o 
  -2   2   7       44.18       52.74      1.74 o 
  -1   2   7        0.01       -0.15      0.18 o 
   0   2   7       24.81       31.71      0.97 o 
   1   2   7       62.74       68.83      1.87 o 
   2   2   7       46.80       50.72      1.47 o 
   3   2   7       27.75       35.88      1.47 o 
   4   2   7       15.14       17.30      1.39 o 
   5   2   7      109.86       98.55      2.89 o 
   6   2   7       35.92       37.44      2.54 o 
   7   2   7       15.02       15.71      4.81 o 
   8   2   7        0.40       -0.70      0.78 o 
  -8   3   7       31.48       30.55      2.29 o 
  -7   3   7        1.29        0.05      0.78 o 
  -6   3   7       37.07       38.59      1.87 o 
  -5   3   7      216.14      224.75      4.61 o 
  -4   3   7      351.47      338.31      6.14 o 
  -3   3   7      453.68      438.83      7.50 o 
  -2   3   7     1037.87     1021.21     15.55 o 
  -1   3   7     1181.97     1190.41     17.82 o 
   0   3   7      164.98      150.45      2.63 o 
   1   3   7       54.93       43.39      1.65 o 
   2   3   7      266.08      251.02      4.82 o 
   3   3   7      412.48      415.28      6.28 o 
   4   3   7      350.23      356.96      9.68 o 
   5   3   7       19.68       21.69      1.18 o 
   6   3   7       21.25       21.68      1.50 o 
   7   3   7       16.33       17.41      1.84 o 
  -7   4   7        8.99       11.00      3.18 o 
  -6   4   7       39.61       38.02      2.86 o 
  -5   4   7       25.40       22.75      1.82 o 
  -4   4   7      145.97      133.07      3.81 o 
  -3   4   7       18.77       16.52      1.29 o 
  -2   4   7        0.94        1.40      0.41 o 
  -1   4   7       15.19       13.85      1.37 o 
   0   4   7      111.02      110.53      3.04 o 
   1   4   7       25.12       19.86      1.04 o 
   2   4   7        7.62        5.79      0.70 o 
   3   4   7       84.78       83.52      2.11 o 
   4   4   7      243.55      241.64      5.47 o 
   5   4   7        3.74        4.08      0.68 o 
   6   4   7        0.97        0.24      0.65 o 
   7   4   7        0.00       -0.62      0.64 o 
  -7   5   7       12.57        8.05      1.34 o 
  -6   5   7       11.07       10.86      1.09 o 
  -5   5   7       81.12       84.53      5.13 o 
  -4   5   7      128.95      125.32      3.83 o 
  -3   5   7      317.89      323.60      7.90 o 
  -2   5   7        4.49        4.55      0.89 o 
  -1   5   7       61.81       60.77      1.60 o 
   0   5   7      542.18      509.64     10.61 o 
   1   5   7       99.26       99.86      2.59 o 
   2   5   7      226.79      236.00     10.74 o 
   3   5   7       50.08       49.49      1.64 o 
   4   5   7        6.27        4.27      0.71 o 
   5   5   7        0.35       -0.15      0.51 o 
   6   5   7       34.75       39.01      1.72 o 
   7   5   7        8.81       13.10      1.50 o 
  -7   6   7        0.71        0.62      0.84 o 
  -6   6   7        2.31        1.95      0.90 o 
  -5   6   7        2.04        1.15      0.63 o 
  -4   6   7        1.38        0.83      0.56 o 
  -3   6   7      222.79      219.61      5.59 o 
  -2   6   7      121.06      120.27      3.62 o 
  -1   6   7        0.29        1.22      0.50 o 
   0   6   7      204.18      198.63      5.33 o 
   1   6   7       67.75       63.40      2.66 o 
   2   6   7        9.64        8.63      1.51 o 
   3   6   7       18.20       16.64      1.06 o 
   4   6   7       10.07       10.94      1.01 o 
   5   6   7        2.70        2.32      0.71 o 
   6   6   7        3.07        3.21      0.88 o 
  -6   7   7        5.24        5.16      1.27 o 
  -5   7   7        3.62        4.06      2.01 o 
  -4   7   7        2.25        1.60      0.75 o 
  -3   7   7       33.92       33.87      1.72 o 
  -2   7   7        0.66       -0.44      0.49 o 
  -1   7   7        8.85        8.41      1.19 o 
   0   7   7       22.29       17.93      1.56 o 
   1   7   7      101.49       96.86      3.63 o 
   2   7   7        1.14        0.76      0.72 o 
   3   7   7        0.42        0.31      0.50 o 
   4   7   7       14.33       10.83      1.04 o 
   5   7   7        0.46        0.28      0.60 o 
  -5   8   7        4.12        1.95      1.17 o 
  -4   8   7        4.13        1.91      1.00 o 
  -3   8   7        0.70        0.15      0.67 o 
  -2   8   7        4.81        7.53      1.24 o 
  -1   8   7        0.81        0.71      0.78 o 
   0   8   7       14.23       13.45      2.73 o 
   1   8   7        1.80        2.87      1.23 o 
   2   8   7        9.81        6.81      1.24 o 
   3   8   7       33.89       32.72      2.12 o 
   4   8   7       31.99       30.43      1.60 o 
  -3   9   7        1.54        2.08      1.43 o 
  -2   9   7       18.61       21.69      1.97 o 
  -1   9   7        4.44        3.63      2.34 o 
   0   9   7        1.43        1.24      0.90 o 
   1   9   7        2.48        3.18      1.88 o 
   2   9   7        1.42        0.66      0.90 o 
  -8   0   8       19.26       16.50      2.60 o 
  -7   0   8      140.56      156.40      7.14 o 
  -6   0   8       11.38       12.34      1.95 o 
  -5   0   8        8.54        5.33      1.43 o 
  -4   0   8      109.41      105.48      4.81 o 
  -3   0   8      459.73      429.59     12.86 o 
  -2   0   8       54.32       43.49      1.62 o 
  -1   0   8       16.44       13.73      0.90 o 
   0   0   8       96.48      123.62      5.46 o 
   1   0   8      655.60      742.11     14.14 o 
   2   0   8      130.76      112.76      3.20 o 
   3   0   8      161.12      154.64      4.11 o 
   4   0   8      483.90      468.82     14.68 o 
   5   0   8      118.73      110.81      5.72 o 
   6   0   8        6.47       11.69      2.21 o 
   7   0   8        0.05       -1.04      0.91 o 
  -8   1   8        3.12        3.74      1.24 o 
  -7   1   8        1.65        2.69      1.10 o 
  -6   1   8      173.02      189.14     11.89 o 
  -5   1   8      119.05      125.98      6.43 o 
  -4   1   8       77.33       78.80      2.89 o 
  -3   1   8      867.86      878.92     14.97 o 
  -2   1   8      577.80      546.66      8.79 o 
  -1   1   8      145.71      134.61      2.41 o 
   0   1   8      369.02      354.21      5.21 o 
   1   1   8      741.55      694.13      9.42 o 
   2   1   8      537.65      569.60      8.53 o 
   3   1   8      425.43      428.84      7.47 o 
   4   1   8       16.00       14.03      1.03 o 
   5   1   8      236.75      235.25      6.48 o 
   6   1   8       26.88       24.61      2.07 o 
   7   1   8        6.53        6.59      1.38 o 
  -8   2   8       22.80       21.43      2.01 o 
  -7   2   8       32.71       33.26      2.24 o 
  -6   2   8        2.26        3.43      0.94 o 
  -5   2   8       29.87       29.59      1.92 o 
  -4   2   8       18.11       18.81      1.10 o 
  -3   2   8       22.86       17.25      1.22 o 
  -2   2   8       15.17       15.57      0.92 o 
  -1   2   8      195.30      194.59      3.82 o 
   0   2   8      267.53      274.33      4.25 o 
   1   2   8       50.63       46.14      1.82 o 
   2   2   8        2.71        1.99      0.84 o 
   3   2   8        1.52        1.89      0.51 o 
   4   2   8      124.68      131.08      3.37 o 
   5   2   8      103.61      112.95      3.21 o 
   6   2   8        0.09       -0.39      0.64 o 
   7   2   8        0.58        0.96      0.87 o 
  -8   3   8        0.03        0.87      1.17 o 
  -7   3   8       10.89        9.72      2.60 o 
  -6   3   8        4.89        6.30      1.88 o 
  -5   3   8       62.09       61.45      2.12 o 
  -4   3   8        7.12        7.18      1.26 o 
  -3   3   8       15.25       19.55      1.10 o 
  -2   3   8        1.50        2.77      0.68 o 
  -1   3   8       88.01       83.82      2.21 o 
   0   3   8       25.35       23.84      0.91 o 
   1   3   8       12.34       12.92      0.73 o 
   2   3   8       35.71       41.66      1.60 o 
   3   3   8       13.93       15.73      1.35 o 
   4   3   8        8.09       11.33      0.88 o 
   5   3   8       19.91       16.17      1.30 o 
   6   3   8        2.62        2.84      0.84 o 
   7   3   8       11.12       10.76      1.65 o 
  -7   4   8       18.16       20.41      1.87 o 
  -6   4   8       35.40       35.94      1.83 o 
  -5   4   8        0.31       -0.11      0.47 o 
  -4   4   8        3.32        2.14      0.65 o 
  -3   4   8       72.60       71.06      2.17 o 
  -2   4   8        3.89        2.61      0.51 o 
  -1   4   8       29.17       34.69      1.40 o 
   0   4   8        1.14        1.20      0.41 o 
   1   4   8      145.88      156.43      4.38 o 
   2   4   8       74.24       66.54      2.24 o 
   3   4   8        1.95        3.55      1.06 o 
   4   4   8       30.09       23.87      1.24 o 
   5   4   8        0.68        0.38      0.53 o 
   6   4   8        0.04        0.44      0.69 o 
   7   4   8        3.80        2.18      0.96 o 
  -7   5   8        0.50        0.78      1.43 o 
  -6   5   8       23.95       19.38      1.75 o 
  -5   5   8        5.79        5.52      1.05 o 
  -4   5   8        0.38        0.43      0.59 o 
  -3   5   8       88.27       98.99      2.75 o 
  -2   5   8        1.49        1.76      0.63 o 
  -1   5   8      175.49      169.33      3.17 o 
   0   5   8      119.62      104.27      3.44 o 
   1   5   8        0.16        0.06      0.46 o 
   2   5   8      189.89      186.34      6.54 o 
   3   5   8       33.29       32.32      1.65 o 
   4   5   8        0.66        1.72      0.58 o 
   5   5   8       28.46       33.13      1.57 o 
   6   5   8        4.22        4.65      1.03 o 
  -6   6   8        0.54        1.56      1.23 o 
  -5   6   8        4.82        5.39      0.95 o 
  -4   6   8       50.06       53.58      2.12 o 
  -3   6   8      317.07      326.81      6.55 o 
  -2   6   8       46.23       45.89      1.90 o 
  -1   6   8        3.20        4.62      0.96 o 
   0   6   8        2.21        2.77      0.81 o 
   1   6   8        0.12        0.74      0.62 o 
   2   6   8        0.77       -0.10      0.47 o 
   3   6   8       13.43       12.63      1.16 o 
   4   6   8       54.82       59.19      2.44 o 
   5   6   8        6.00        8.53      1.03 o 
  -5   7   8        8.03        7.58      1.12 o 
  -4   7   8       11.34       10.33      1.17 o 
  -3   7   8        1.30        3.86      0.90 o 
  -2   7   8      107.94      101.01      4.55 o 
  -1   7   8       67.93       67.95      3.05 o 
   0   7   8        0.02        1.28      0.72 o 
   1   7   8       95.76      100.32      4.22 o 
   2   7   8        0.96        1.18      0.81 o 
   3   7   8        7.09        4.90      1.72 o 
   4   7   8        0.44        0.16      0.53 o 
   5   7   8       12.29       12.46      1.23 o 
  -4   8   8        6.69        2.21      0.89 o 
  -3   8   8        7.84        8.04      1.56 o 
  -2   8   8        0.00        0.17      0.84 o 
  -1   8   8        6.12        7.38      1.24 o 
   0   8   8       21.41       19.64      1.83 o 
   1   8   8       27.13       26.76      2.11 o 
   2   8   8        0.40        0.59      0.81 o 
   3   8   8        0.32        0.03      0.74 o 
  -2   9   8        1.44        0.08      0.84 o 
  -1   9   8        2.12        2.37      1.09 o 
   0   9   8        0.02        0.26      0.81 o 
   1   9   8        8.70       11.81      1.65 o 
  -8   1   9       38.56       36.20      2.57 o 
  -7   1   9        5.78        4.61      1.19 o 
  -6   1   9        1.46        1.43      0.78 o 
  -5   1   9        2.73        2.76      0.87 o 
  -4   1   9       80.28       83.18      3.08 o 
  -3   1   9        8.23        6.57      1.01 o 
  -2   1   9        1.17        0.52      0.37 o 
  -1   1   9       64.51       68.25      1.62 o 
   0   1   9       55.58       51.57      1.57 o 
   1   1   9      161.16      165.48      3.02 o 
   2   1   9       32.79       31.55      1.70 o 
   3   1   9       81.71       78.28      2.36 o 
   4   1   9      270.04      291.23      5.83 o 
   5   1   9        2.12        2.53      0.92 o 
   6   1   9        3.77        5.52      1.18 o 
   7   1   9        0.92        0.03      0.87 o 
  -8   2   9       14.17       14.78      4.35 o 
  -7   2   9       60.26       74.30      4.68 o 
  -6   2   9        0.04        0.39      0.62 o 
  -5   2   9        1.77        2.89      0.87 o 
  -4   2   9      161.59      162.49      4.94 o 
  -3   2   9       36.50       40.43      1.55 o 
  -2   2   9       53.24       55.57      1.79 o 
  -1   2   9       42.55       33.20      1.82 o 
   0   2   9      502.50      515.40      7.32 o 
   1   2   9      336.05      338.52      5.21 o 
   2   2   9       26.69       23.22      1.92 o 
   3   2   9        0.63        0.89      0.47 o 
   4   2   9       33.35       37.20      1.75 o 
   5   2   9        1.28        1.49      0.70 o 
   6   2   9       18.04       22.17      2.73 o 
   7   2   9       18.45       20.33      2.11 o 
  -7   3   9       17.19       19.55      2.99 o 
  -6   3   9       21.39       26.41      2.01 o 
  -5   3   9        0.33        0.38      0.68 o 
  -4   3   9       30.20       27.02      1.39 o 
  -3   3   9        6.61        6.33      0.74 o 
  -2   3   9        9.94        8.58      0.82 o 
  -1   3   9      325.96      330.40      6.00 o 
   0   3   9        0.02        0.04      0.34 o 
   1   3   9      489.42      503.88     10.96 o 
   2   3   9      160.23      153.98      3.57 o 
   3   3   9       48.64       44.05      2.45 o 
   4   3   9       28.22       23.87      2.34 o 
   5   3   9       68.01       66.03      3.12 o 
   6   3   9       17.31       18.04      2.08 o 
  -7   4   9       32.57       29.66      2.34 o 
  -6   4   9       48.75       52.35      2.79 o 
  -5   4   9       92.23       91.73      2.78 o 
  -4   4   9      177.60      186.93      4.24 o 
  -3   4   9      298.63      306.03      6.27 o 
  -2   4   9      223.08      246.09      4.92 o 
  -1   4   9       44.78       47.45      1.74 o 
   0   4   9      300.07      294.27      6.98 o 
   1   4   9      138.48      135.12      4.09 o 
   2   4   9       39.72       46.03      1.80 o 
   3   4   9       64.46       60.83      2.20 o 
   4   4   9      236.98      227.00      5.12 o 
   5   4   9       13.73       13.59      1.37 o 
   6   4   9        0.14        0.24      0.74 o 
  -6   5   9        1.99        1.50      0.81 o 
  -5   5   9        2.12        1.78      0.69 o 
  -4   5   9        1.54        1.42      0.63 o 
  -3   5   9      182.32      169.38      4.00 o 
  -2   5   9      146.55      151.79      3.67 o 
  -1   5   9       31.60       34.20      1.92 o 
   0   5   9        8.68        7.07      2.14 o 
   1   5   9        7.40        6.88      1.10 o 
   2   5   9        6.99        4.85      0.77 o 
   3   5   9       13.46       12.22      1.15 o 
   4   5   9        0.51        1.32      0.67 o 
   5   5   9        1.20        2.68      0.70 o 
   6   5   9        1.63        1.79      0.87 o 
  -6   6   9        6.76        9.68      1.08 o 
  -5   6   9        0.76        0.62      0.63 o 
  -4   6   9       51.13       47.68      1.78 o 
  -3   6   9       12.57       12.36      1.00 o 
  -2   6   9        4.83        7.28      1.19 o 
  -1   6   9        4.66        6.58      1.10 o 
   0   6   9       15.75       11.21      1.38 o 
   1   6   9        3.03        3.77      0.92 o 
   2   6   9       15.89       14.85      2.08 o 
   3   6   9        5.57        5.29      0.91 o 
   4   6   9       13.14       14.00      1.48 o 
   5   6   9        0.65        0.58      0.60 o 
  -5   7   9       35.89       43.18      2.12 o 
  -4   7   9       40.33       35.52      1.66 o 
  -3   7   9        0.13        0.45      0.81 o 
  -2   7   9        1.01        0.73      0.72 o 
  -1   7   9        6.86        8.63      1.33 o 
   0   7   9       14.55       10.81      1.42 o 
   1   7   9       12.52       12.56      2.27 o 
   2   7   9        0.23        0.50      0.74 o 
   3   7   9        0.92        0.43      0.78 o 
   4   7   9       19.39       14.29      1.43 o 
  -3   8   9        0.00        0.23      0.87 o 
  -2   8   9        6.89        9.41      1.51 o 
  -1   8   9       34.84       37.69      2.48 o 
   0   8   9        1.02        0.82      0.77 o 
   1   8   9        2.20        2.89      1.05 o 
   2   8   9        3.58        2.52      1.06 o 
  -7   0  10        3.58        4.55      1.69 o 
  -6   0  10       10.54       12.47      2.21 o 
  -5   0  10      196.32      201.74      8.05 o 
  -4   0  10       23.85       25.46      2.60 o 
  -3   0  10       10.76       11.95      1.82 o 
  -2   0  10      475.89      482.72     14.42 o 
  -1   0  10     1013.93     1048.31     19.56 o 
   0   0  10      347.43      350.14      7.58 o 
   1   0  10       54.30       53.95      2.86 o 
   2   0  10        0.58        0.87      0.50 o 
   3   0  10        2.85        2.98      0.78 o 
   4   0  10       57.81       77.29      4.55 o 
   5   0  10       80.26       80.02      5.07 o 
   6   0  10       47.88       47.02      4.16 o 
  -7   1  10        0.13       -0.76      0.71 o 
  -6   1  10       87.70       87.76      3.58 o 
  -5   1  10       68.92       60.21      2.80 o 
  -4   1  10        3.69        3.72      0.91 o 
  -3   1  10      120.21      123.46      3.90 o 
  -2   1  10       48.59       47.21      1.68 o 
  -1   1  10       38.94       35.81      1.44 o 
   0   1  10       43.60       43.01      1.55 o 
   1   1  10       32.32       33.95      1.23 o 
   2   1  10       24.34       23.91      1.26 o 
   3   1  10        7.37        7.65      1.04 o 
   4   1  10        0.89        0.04      0.65 o 
   5   1  10        3.10        1.59      0.87 o 
   6   1  10        0.01       -0.60      0.78 o 
  -7   2  10        0.41       -0.02      0.78 o 
  -6   2  10       14.92       15.75      1.70 o 
  -5   2  10      103.71      105.66      5.72 o 
  -4   2  10      203.69      203.92      5.60 o 
  -3   2  10       66.87       69.76      2.14 o 
  -2   2  10       62.69       61.83      1.99 o 
  -1   2  10       20.07       14.81      1.65 o 
   0   2  10      151.89      147.74      3.35 o 
   1   2  10       10.54       10.76      0.77 o 
   2   2  10      188.31      194.52      4.27 o 
   3   2  10      510.06      501.00      8.90 o 
   4   2  10        0.31        0.36      0.62 o 
   5   2  10       11.31       12.03      2.14 o 
   6   2  10        0.01       -0.81      1.10 o 
  -7   3  10        0.02        0.02      0.87 o 
  -6   3  10        7.39        5.30      1.56 o 
  -5   3  10        4.40        2.47      0.92 o 
  -4   3  10       97.91       97.04      3.58 o 
  -3   3  10       69.19       70.13      2.24 o 
  -2   3  10       12.28       10.12      1.20 o 
  -1   3  10        3.49        0.62      0.47 o 
   0   3  10        0.29       -0.01      0.41 o 
   1   3  10        1.32        0.51      0.55 o 
   2   3  10        5.56        5.80      1.05 o 
   3   3  10       25.93       30.45      2.22 o 
   4   3  10       23.96       22.05      2.40 o 
   5   3  10        0.01       -0.25      0.55 o 
   6   3  10        1.38        2.73      1.00 o 
  -6   4  10        5.96        5.07      1.19 o 
  -5   4  10        6.20        4.37      1.09 o 
  -4   4  10       11.33       10.88      3.45 o 
  -3   4  10       54.26       52.52      2.00 o 
  -2   4  10        1.87        0.96      0.53 o 
  -1   4  10       18.18       11.35      1.00 o 
   0   4  10       43.25       42.03      2.16 o 
   1   4  10       31.83       29.03      1.88 o 
   2   4  10       26.90       27.14      1.81 o 
   3   4  10      127.08      128.83      3.50 o 
   4   4  10        9.99        9.50      1.44 o 
   5   4  10        5.62        5.69      1.74 o 
  -6   5  10        2.85        2.66      1.10 o 
  -5   5  10       11.03       12.17      1.20 o 
  -4   5  10        7.95        9.11      1.25 o 
  -3   5  10        0.89        0.15      0.71 o 
  -2   5  10        7.08        7.46      0.92 o 
  -1   5  10       72.58       64.55      3.12 o 
   0   5  10        3.04        1.90      0.72 o 
   1   5  10        0.54        0.25      0.59 o 
   2   5  10        3.08        2.58      0.87 o 
   3   5  10        6.11        9.37      1.12 o 
   4   5  10       15.54       13.73      1.35 o 
   5   5  10        0.73       -0.27      0.70 o 
  -5   6  10       47.74       50.90      2.01 o 
  -4   6  10        3.40        3.75      0.78 o 
  -3   6  10       20.34       22.15      1.26 o 
  -2   6  10       39.34       42.96      2.38 o 
  -1   6  10      129.72      130.64      4.36 o 
   0   6  10      145.15      134.62      6.24 o 
   1   6  10       90.33       84.99      5.91 o 
   2   6  10       83.65       89.44      3.72 o 
   3   6  10       42.24       45.29      2.71 o 
   4   6  10        9.46       11.88      2.06 o 
  -4   7  10       55.77       48.87      1.98 o 
  -3   7  10        8.48        9.02      1.42 o 
  -2   7  10        2.76        4.45      1.09 o 
  -1   7  10        0.93        1.95      0.83 o 
   0   7  10        3.94        3.16      1.00 o 
   1   7  10        0.91        0.69      0.74 o 
   2   7  10        2.97        2.66      0.96 o 
   3   7  10        0.07        0.36      0.78 o 
  -2   8  10        6.45        6.50      1.37 o 
  -1   8  10       23.42       24.14      2.11 o 
   0   8  10        0.60        0.91      0.90 o 
   1   8  10       12.49       16.66      1.92 o 
  -7   1  11       15.41       14.84      1.83 o 
  -6   1  11       41.88       45.08      2.71 o 
  -5   1  11       87.55       86.51      3.54 o 
  -4   1  11      137.47      138.40      4.45 o 
  -3   1  11       73.56       68.44      2.85 o 
  -2   1  11        3.62        4.52      1.56 o 
  -1   1  11       52.75       54.32      3.43 o 
   0   1  11       38.11       36.33      1.52 o 
   1   1  11       35.24       37.04      1.38 o 
   2   1  11      182.63      183.79      6.22 o 
   3   1  11      127.76      142.29      3.64 o 
   4   1  11        3.40        2.73      1.62 o 
   5   1  11        4.84        3.28      1.15 o 
   6   1  11       11.58       14.52      2.08 o 
  -7   2  11        0.02       -0.55      0.87 o 
  -6   2  11       37.19       35.17      2.39 o 
  -5   2  11       18.12       15.27      1.65 o 
  -4   2  11       61.48       64.53      3.38 o 
  -3   2  11       96.62      103.68      3.63 o 
  -2   2  11       31.81       34.66      1.56 o 
  -1   2  11      174.28      189.43      4.14 o 
   0   2  11       10.88       10.73      0.94 o 
   1   2  11        0.02        0.04      0.59 o 
   2   2  11       97.90       98.84      2.85 o 
   3   2  11       31.87       30.87      1.76 o 
   4   2  11       62.05       61.63      2.39 o 
   5   2  11        0.01        0.25      0.78 o 
  -6   3  11       52.60       54.45      2.98 o 
  -5   3  11       17.07       21.44      1.93 o 
  -4   3  11       20.29       21.26      2.40 o 
  -3   3  11       35.54       34.85      2.59 o 
  -2   3  11      413.68      424.89      7.67 o 
  -1   3  11      125.58      123.38      4.51 o 
   0   3  11       81.52       85.30      3.83 o 
   1   3  11      162.60      159.27      4.73 o 
   2   3  11       58.40       63.28      2.29 o 
   3   3  11       18.73       17.83      1.32 o 
   4   3  11       82.67       84.39      2.90 o 
   5   3  11        6.78        6.17      1.06 o 
  -6   4  11        0.02        0.00      0.92 o 
  -5   4  11       36.65       40.21      3.31 o 
  -4   4  11        0.02       -0.96      0.64 o 
  -3   4  11        6.92        6.92      0.89 o 
  -2   4  11       20.17       23.48      1.55 o 
  -1   4  11      168.30      155.06      4.68 o 
   0   4  11       69.36       77.56      3.08 o 
   1   4  11       80.50       81.24      3.26 o 
   2   4  11       69.03       67.73      3.12 o 
   3   4  11       41.11       45.37      2.09 o 
   4   4  11        0.22        0.51      0.74 o 
   5   4  11       17.47       21.65      2.53 o 
  -5   5  11        3.49        1.93      0.96 o 
  -4   5  11       11.04       11.93      1.20 o 
  -3   5  11       39.01       36.22      1.82 o 
  -2   5  11        4.02        3.53      0.96 o 
  -1   5  11        4.65        6.60      1.15 o 
   0   5  11        5.83        6.56      1.15 o 
   1   5  11        0.02       -0.58      0.50 o 
   2   5  11       32.32       32.38      2.20 o 
   3   5  11        4.60        6.89      2.08 o 
   4   5  11        5.00        2.19      1.07 o 
  -4   6  11        0.12        0.63      0.64 o 
  -3   6  11        5.03        2.99      1.01 o 
  -2   6  11        0.25       -0.94      0.62 o 
  -1   6  11        0.78       -0.31      0.65 o 
   0   6  11       30.25       30.39      2.20 o 
   1   6  11        4.40        3.96      1.10 o 
   2   6  11        2.99        4.48      2.14 o 
   3   6  11       13.18        9.85      1.55 o 
  -3   7  11        4.67        5.67      1.29 o 
  -2   7  11        0.12       -0.18      0.67 o 
  -1   7  11        1.12        0.44      0.84 o 
   0   7  11       15.18       11.87      1.61 o 
   1   7  11        3.92        3.34      1.15 o 
   2   7  11        0.53       -0.54      0.74 o 
  -6   0  12       24.96       24.29      2.99 o 
  -5   0  12       18.31       19.36      2.60 o 
  -4   0  12       20.71       21.69      2.60 o 
  -3   0  12        4.48        4.55      1.43 o 
  -2   0  12        1.33        0.91      1.04 o 
  -1   0  12       23.88       20.13      2.21 o 
   0   0  12       24.02       17.41      2.08 o 
   1   0  12      136.26      157.37      5.52 o 
   2   0  12      306.22      323.69      7.75 o 
   3   0  12        0.14       -0.13      0.78 o 
   4   0  12        0.34        1.04      1.17 o 
   5   0  12        1.71        2.99      1.69 o 
  -6   1  12       17.13       15.13      1.75 o 
  -5   1  12       10.87        9.68      1.47 o 
  -4   1  12       79.87       77.41      3.26 o 
  -3   1  12      143.24      145.30      4.59 o 
  -2   1  12      169.29      154.44      4.59 o 
  -1   1  12       61.01       64.59      2.71 o 
   0   1  12      385.08      413.81      8.68 o 
   1   1  12      238.21      247.69      4.42 o 
   2   1  12       61.52       67.52      2.37 o 
   3   1  12       95.09      103.94      3.95 o 
   4   1  12       34.32       36.05      2.43 o 
   5   1  12       16.31       18.53      2.14 o 
  -6   2  12        1.14        0.93      1.17 o 
  -5   2  12       30.27       34.28      2.34 o 
  -4   2  12       57.29       57.11      2.80 o 
  -3   2  12        2.26        1.89      0.87 o 
  -2   2  12      118.99      112.55      7.21 o 
  -1   2  12        8.24        6.59      0.97 o 
   0   2  12       10.74       11.05      1.20 o 
   1   2  12        1.60        1.62      0.72 o 
   2   2  12       39.60       36.29      1.77 o 
   3   2  12        8.12        4.81      0.90 o 
   4   2  12        6.71        7.06      1.37 o 
   5   2  12       16.33       17.56      2.01 o 
  -6   3  12        2.41        2.61      1.05 o 
  -5   3  12        3.13        2.79      1.05 o 
  -4   3  12       52.15       51.15      4.81 o 
  -3   3  12       19.67       20.32      1.79 o 
  -2   3  12        5.31        6.02      1.17 o 
  -1   3  12        7.46        6.89      0.92 o 
   0   3  12        0.07        0.04      0.62 o 
   1   3  12        2.00        3.32      1.17 o 
   2   3  12       18.57       19.10      1.75 o 
   3   3  12        1.45        1.74      0.72 o 
   4   3  12        9.04       10.08      1.21 o 
  -5   4  12        1.74        1.84      1.05 o 
  -4   4  12        0.04        0.77      0.87 o 
  -3   4  12        1.47        0.68      0.64 o 
  -2   4  12       27.66       27.99      1.67 o 
  -1   4  12        9.05        8.53      1.28 o 
   0   4  12       11.80        7.22      1.36 o 
   1   4  12       14.50       14.86      1.51 o 
   2   4  12        8.77        6.29      1.24 o 
   3   4  12        3.81        3.24      1.09 o 
   4   4  12        0.22        0.40      0.74 o 
  -4   5  12       36.66       38.79      3.64 o 
  -3   5  12       24.77       28.58      1.70 o 
  -2   5  12       28.62       28.29      2.11 o 
  -1   5  12        0.89        1.20      1.04 o 
   0   5  12       42.23       48.19      3.96 o 
   1   5  12       49.07       46.64      4.22 o 
   2   5  12        4.13        1.48      0.87 o 
   3   5  12       49.47       47.87      3.90 o 
  -3   6  12        0.91        0.98      1.62 o 
  -2   6  12        0.62        0.02      0.77 o 
  -1   6  12        0.44        1.61      1.56 o 
   0   6  12        6.78        7.02      1.33 o 
   1   6  12        0.34       -0.26      0.74 o 
   2   6  12       14.02       14.08      1.74 o 
  -5   1  13       19.15       13.34      3.38 o 
  -4   1  13        7.60        5.86      1.24 o 
  -3   1  13       96.30       99.71      3.77 o 
  -2   1  13       14.21       15.08      1.51 o 
  -1   1  13       48.50       48.53      2.47 o 
   0   1  13       72.55       68.25      2.89 o 
   1   1  13        0.25        0.96      0.78 o 
   2   1  13        6.89        7.77      1.07 o 
   3   1  13        6.84        5.43      2.60 o 
   4   1  13        2.94        3.83      1.19 o 
  -5   2  13       12.26       13.50      1.70 o 
  -4   2  13       28.64       23.95      1.97 o 
  -3   2  13       30.32       29.56      2.11 o 
  -2   2  13       12.50       13.33      1.51 o 
  -1   2  13       13.64       10.29      1.38 o 
   0   2  13        7.77        6.36      1.15 o 
   1   2  13       12.99       12.01      1.42 o 
   2   2  13        6.63        5.34      1.15 o 
   3   2  13        6.92        9.27      1.20 o 
   4   2  13        0.10       -0.36      0.87 o 
  -5   3  13       43.49       43.44      2.71 o 
  -4   3  13       49.09       50.82      4.94 o 
  -3   3  13       12.31       11.52      1.51 o 
  -2   3  13        1.36        3.10      1.09 o 
  -1   3  13       89.26       85.29      3.39 o 
   0   3  13       42.20       40.21      3.05 o 
   1   3  13       67.43       68.38      3.08 o 
   2   3  13      118.24      126.62      4.50 o 
   3   3  13       12.64       17.19      3.31 o 
  -4   4  13        3.48        4.29      1.19 o 
  -3   4  13       10.75       12.29      1.61 o 
  -2   4  13       20.47       19.22      1.74 o 
  -1   4  13       76.19       79.99      3.38 o 
   0   4  13       35.40       31.17      3.31 o 
   1   4  13       27.38       29.02      2.16 o 
   2   4  13       48.91       49.40      3.77 o 
   3   4  13        2.79        2.14      1.00 o 
  -3   5  13       26.30       24.42      2.99 o 
  -2   5  13       24.51       27.20      2.47 o 
  -1   5  13       21.14       23.97      3.05 o 
   0   5  13       17.40       18.01      2.14 o 
   1   5  13       12.45       11.88      1.55 o 
   2   5  13        4.69        3.78      2.01 o 
  -4   0  14       71.00       71.45      4.68 o 
  -3   0  14        0.14        1.95      1.43 o 
  -2   0  14      175.12      163.55      7.14 o 
  -1   0  14        0.05        0.65      1.04 o 
   0   0  14        8.78        9.35      1.95 o 
   2   0  14       95.77      103.27      5.59 o 
   3   0  14       11.98       11.82      2.34 o 
  -4   1  14        7.27        8.87      1.55 o 
  -3   1  14        2.70        2.64      1.05 o 
  -2   1  14        0.57        1.09      2.34 o 
  -1   1  14       26.27       29.76      2.86 o 
   0   1  14        0.36        0.69      0.97 o 
   1   1  14        8.23        5.98      1.82 o 
   2   1  14        7.39        6.24      1.82 o 
   3   1  14        8.70       12.87      1.74 o 
  -4   2  14        2.23        2.01      1.05 o 
  -3   2  14       63.59       71.20      3.30 o 
  -2   2  14       71.51       76.49      3.38 o 
  -1   2  14       73.11       77.31      7.79 o 
   0   2  14       17.47       17.93      2.60 o 
   1   2  14        0.01        0.25      0.78 o 
   2   2  14        7.64        6.78      1.42 o 
  -3   3  14        0.45        1.36      1.01 o 
  -2   3  14        4.36        3.34      1.15 o 
  -1   3  14       14.99       12.21      2.34 o 
   0   3  14       10.99        6.61      2.34 o 
   1   3  14       21.20       21.47      1.88 o 
   2   3  14       11.12       10.17      1.51 o 
  -2   4  14        4.23        3.51      1.69 o 
  -1   4  14        0.38        0.57      0.78 o 
   0   4  14        0.30        1.24      0.84 o 
   1   4  14        0.28        0.79      0.90 o 
  -2   1  15        3.55        2.92      1.10 o 
  -1   1  15       51.30       48.67      2.71 o 
   0   1  15       13.38       16.37      2.60 o 
   1   1  15        4.74        3.64      1.69 o 
  -2   2  15       19.67       20.38      2.02 o 
  -1   2  15       30.11       26.76      3.12 o 
   0   2  15       91.99      106.00      5.85 o 
                                                 
